# Supplementary material for: Fluoroquinolones Hybrid Molecules as Promising Antibacterial Agents in the Fight against Antibacterial Resistance
Source: Pharmaceutics. 2022 Aug 22;14(8):1749. doi: 10.3390/pharmaceutics14081749 (PMC9414178; doi:10.3390/pharmaceutics14081749)
Supplement: Supplementary file 1 [file pharmaceutics-14-01749-s001.zip]

Archive with 1 entries (1 files):
- pharmaceutics-1862090-supplementary.pdf
